# Supplementary material for: A Simplified Method for Anionic Surfactant Analysis in Water Using a New Solvent
Source: Toxics. 2022 Mar 29;10(4):162. doi: 10.3390/toxics10040162 (PMC9025779; doi:10.3390/toxics10040162)
Supplement: Supplementary file 1 [file toxics-10-00162-s001.zip]

Archive with 1 entries (1 files):
- toxics-1659032-supplementary.pdf
